# Supplementary material for: Severe obesity associates with maladaptive glomerular haemodynamics clustered with insulin resistance and endothelial dysfunction
Source: Clin Kidney J. 2025 Nov 3;18(11):sfaf334. doi: 10.1093/ckj/sfaf334 (PMC12635466; doi:10.1093/ckj/sfaf334)
Supplement: sfaf334_Supplemental_Files [file sfaf334_supplemental_files.zip]

Archive with 2 entries (2 files):
- Supplementary methods.docx
- supplementary s1 table.docx
